# Supplementary material for: Forskolin induces FXR expression and enhances maturation of iPSC-derived hepatocyte-like cells
Source: Front Cell Dev Biol. 2024 Apr 17;12:1383928. doi: 10.3389/fcell.2024.1383928 (PMC11061433; doi:10.3389/fcell.2024.1383928)
Supplement: Supplementary file 2 [file Table1.XLSX]

## Sheet: Primers
Primers
Gene	Sequence
	Forward 5`-3`	Reverse 5`-3`
RPL0	TCGACAATGGCAGCATCTAC	ATCCGTCTCCACAGACAAGG
OCT4	AGTTTGTGCCAGGGTTTTTG	ACTTCACCTTCCCTCCAACC
Alpha-fetoprotein	AGCAGCTTGGTGGTGGATGA	CCTGAGCTTGGCACAGATCCT
Albumin	AGCTGTTATGGATGATTTCGCAG	CCTCGGCAAAGCAGGTCTC
CYP2D6	TTCCTGCCTTTCTCAGCAGG	GCACAAAGCTCATAGGGGGA
CYP3A4	GTGACTTTGCCCATTGTTTAGAAAG	CAGGCGTGAGCCACTGTG
FXR	CCTGGATTTCTTCTGGACATT	GGACCTGCCACTTGTTCTGT

## Sheet: Antibodies
Antibodies
Application	Antibody	Host species	Dilution	Diluent	Blocking	Manufacturer	Catalog number
Western Blot	b-Actin	mouse	1:5000	5 % Milk TBS-T	5 % Milk TBS-T	Cell Signaling Technologies	3700S
	Alpha-fetoprotein (AFP)	rabbit	1:2000	5 % Milk TBS-T	5 % Milk TBS-T	Sigma	HPA023600
	Albumin (ALB)	mouse	1:5000	5 % Milk TBS-T	5 % Milk TBS-T	Sigma	A6684-.2ml
	Anti-rabbit IgG, HRP-linked Antibody	goat	1:2000	5 % Milk TBS-T	5 % Milk TBS-T	Cell Signaling Technologies	7074
	ECL peroxidase labelled anti mouse Antibody	Sheep	1:5000	5 % Milk TBS-T	5 % Milk TBS-T	GE	NA931V
Immunocytochemistry	Hepatocyte nuclear factor 4alpha (HNF4a)	rabbit	1:250	3 % BSA PBS	3 % BSA PBS	Abcam	92378
	Albumin (ALB)	mouse	1:100	10 % goat serum in PBS	10 % goat serum in PBS	Sigma	A6684-.2ml
	E-Cadherin (ECAD)	goat	1:100	3 % BSA PBS	3 % BSA PBS	Cell Signaling Technologies	3195
	Farnesoid X Receptor (FXR)	mouse	1:100	10 % FBS PBS	10 % FBS PBS	Invitrogen	417200
	Donkey anti-Goat IgG (H+L), Alexa Fluor™ Plus 555	donkey	1:500	3 % BSA PBS	3 % BSA PBS	ThermoFisher	A32816
	Goat anti-Mouse IgG (H+L), Alexa Fluor™ 488	goat	1:500	3 % BSA PBS	3 % BSA PBS	ThermoFisher	A11029
	Goat anti-Rabbit IgG (H+L), Alexa Fluor™ Plus 647	goat	1:500	3 % BSA PBS	3 % BSA PBS	ThermoFisher	A32733
